# Supplementary material for: Utilizing random Forest QSAR models with optimized parameters for target identification and its application to target-fishing server
Source: BMC Bioinformatics. 2017 Dec 28;18(Suppl 16):567. doi: 10.1186/s12859-017-1960-x (PMC5751401; doi:10.1186/s12859-017-1960-x)
Supplement: Supplementary file 1 — MySQL codes for bioactivity extraction from ChEMBL database. Variable “molregno” from table “compound_structures” is identification code for ligands while variable “tid” from table “target_dictionary” is identification code for targets. (TXT 1 kb) [file 12859_2017_1960_MOESM1_ESM.txt]

create table human_bioactivity
select 
compound_structures.molregno,
compound_structures.canonical_smiles,
activities.standard_value,
activities.standard_units,
activities.standard_type,
activities.standard_relation,
target_dictionary.tid
from
target_dictionary,assays,activities,molecule_dictionary,compound_structures
where
compound_structures.molregno = molecule_dictionary.molregno and
molecule_dictionary.molregno = activities.molregno and
activities.assay_id = assays.assay_id and
assays.tid = target_dictionary.tid and
target_dictionary.organism = 'Homo sapiens' and
target_dictionary.target_type = 'SINGLE PROTEIN' and
activities.standard_value is not null and
activities.standard_units = 'nM' and
assays.confidence_score >= 8 and
activities.standard_value <= 10000 and
(
activities.standard_relation = '<' or
activities.standard_relation = '<=' or
activities.standard_relation = '='
) and
(
activities.standard_type = 'IC50' or
activities.standard_type = 'pIC50' or
activities.standard_type = 'Ki' or
activities.standard_type = 'pKi' or
activities.standard_type = 'Kd' or
activities.standard_type = 'EC50' or
activities.standard_type = 'pEC50' or
activities.standard_type = 'pKd'
)
;
